# Supplementary material for: The role of extracellular matrix components in pin bone attachments during storage—a comparison between farmed Atlantic salmon (Salmo salar) and cod (Gadus morhua L.)
Source: Fish Physiol Biochem. 2016 Nov 2;43(2):549–62. doi: 10.1007/s10695-016-0309-0 (PMC5374190; doi:10.1007/s10695-016-0309-0)
Supplement: Supplementary file 7 — Genes with differential expression in the pin bone areas in salmon and cod. Samples collected immediately after slaughter were analyzed with oligonucleotide microarrays, bone free muscle was used as reference. Since difference between anterior and posterior samples was minor, results were merged (n = 8 in each species). Data are fold (pin bone to bone free muscle ratio). Genes selected by criteria >2-fold and p < 0.01 (one sample t-test) are grouped by their functional roles (muscle-specific and extracellular proteins, regulators of differentiation, immune and stress responses, basic cellular processes, metabolic pathways). The numbers of genes from the functional groups are in Table 2, genes with greatest expression differences are shown here. (XLSX 29 kb) [file 10695_2016_309_MOESM4_ESM.xlsx]

## Sheet: version1
Gene	Symbol	Fold
Muscle-specific, cod
Actin alpha cardiac muscle 1a	actc1a	-4.08042
Actin, alpha 1a, skeletal muscle	ACTB	2.11973
Alpha-tropomyosin	tpm3	109.911
Alpha-tropomyosin	tpm1	-5.21552
cardiac muscle myosin heavy chain 6 alpha	myhz	-19.9276
Cardiomyopathy associated 1	xirp1	2.46832
Cardiomyopathy-associated protein 5	cmya5	-4.93631
Fast muscle troponin I	tnni	32.2639
Fast muscle troponin I	tnni	-11.8906
fast skeletal myosin heavy chain	myhc4	10.7717
Myocilin	myoc	4.1754
Myoferlin	myof	2.13848
Myosin light polypeptide 2 regulatory slow	myl10	33.3565
Myosin binding protein C, cardiac	mybpc3	19.658
Myosin binding protein C, cardiac	mybpc2b	-2.77719
Myosin IC	myo1c	2.66372
Myosin light chain, fast skeletal muscle b	mylpfb	3.94637
Myosin light chain, fast skeletal muscle b	mylpfa	-9.44541
Myosin, heavy chain 10, non-muscle	myh11a	2.8489
Myosin, heavy chain b	myhb	31.0946
Myosin, heavy chain b	myhb	-12.2725
Myosin, light chain 9b, regulatory	myl9b	2.99222
Myotrophin	mtpn	-2.07392
Myozenin 1a	myoz1a	-4.82891
Myozenin 2a	myoz2b	2.87262
Parvalbumin 2	pvalb2	-12.5123
Titin a	ttna	8.19821
Titin a	ttna	-2.90579
Titin b	ttna	6.22918
Titin b	ttnb	-3.7759
Titin-like	ttnb	-3.32533
Troponin C type 1a (slow)	tnnc1a	14.7841
Troponin C type 1a (slow)	tnnc1a	-4.56844
Troponin I, skeletal, slow a		16.4238
Troponin I, skeletal, slow a	tnni2a.4	-5.75988
Troponin T2d, cardiac	tnnt1	30.8616
Troponin T2d, cardiac	TNNT3	-5.98308
Muscle-specific, salmon
Sarcoendoplasmic reticulum calcium ATPase	atp2a1	-2.42739
Myosin binding protein H	mybpc2a	-4.67773
Myosin-binding protein C	mybpc2a	-18.285
Titin		9.92827
Cardiomyopathy associated 1	xirp1	-5.67639
Immune, cod
Amyloid beta A4 protein	appa	2.01361
CD276 antigen		-2.41163
NF-kappa-B inhibitor epsilon	nfkbie	-5.43811
TNFR superfamily member 5	cd40	-2.35287
Gig2-like 5		-2.15963
Arachidonate 12-lipoxygenase	alox12	2.84788
Arachidonate 5-lipoxygenase	alox5	-2.62799
Granzyme		-2.42641
Lysozyme g-like protein 2		-5.10981
Interleukin 12 receptor beta 2.b	il12rb2l	2.61466
Interleukin-6 receptor subunit alpha		2.21678
Cytokine-like protein 1	CYTL1	3.81909
Complement component C3-1		4.35804
Leukocyte cell-derived chemotaxin 2	lect2l	2.77943
Chemokine (C-X-C motif) ligand 12a	cxcl12a	3.77015
Chemokine CXCL-C1c		2.28927
MHC class Ia antigen		2.90687
Natterin-like protein		-2.15864
Immune, salmon
Toxin-1	si:ch211-242f23.3	-10.7353
Amyloid beta A4	usp7	-39.2978
Leukocyte cell-derived chemotaxin 2-1	BX005069.2	-6.37848
Extracellular, cod
Collagen type I alpha 3	col1a1b	3.51903
Collagen type II, alpha-1a	COL2A1	6.49823
Collagen, type XIV, alpha 1a	COL12A1	2.26882
Collagen type IV collagen alpha 6 chain	col4a6	-2.44093
Ictacalcin	icn	-3.24625
Thrombospondin 4b	thbs4b	4.20466
Thrombospondin-3	thbs4a	3.04471
Tissue factor pathway inhibitor 2	tfpi2	2.84678
Von Willebrand factor	vwf	3.07971
Monocarboxylate transporter 5	slc16a4	2.91792
Sodium bicarbonate cotransporter 5	slc4a5	2.6602
Extracellular, salmon
Collagen, type X, alpha 1	col10a1	45.4026
Collagen XV alpha 1 chain	COL15A1	4.4977
Collagen a1(I)	col1a1a	2.91038
Collagen type I alpha 2 chain	col1a2	2.69327
Lumican	lum	4.20659
Periostin	postnb	2.05678
72 kDa type IV collagenase	mmp2	3.0821
Procollagen C-endopeptidase enhancer 1	si:ch211-237l4.5	2.02285
Albumin	alb1	-24.9648
Antithrombin	antithrombin	-2.37542
Apolipoprotein A-I-1	apoa1a	-7.44158
Apolipoprotein A-II	apoa2	-30.6947
Apolipoprotein C-I	apoc1l	-5.98362
Apolipoprotein E	apoeb	-2.43453
Beta-2-glycoprotein 1	APOH	-3.13617
Gastrotropin	fabp10a	-32.6252
Type-4 ice-structuring protein LS-12		-5.96805
Differentiation, cod
Musculoskeletal embryonic nuclear protein 1	mustn1	4.33007
Homeo box A10b	hoxa10b	2.23158
Homeobox protein Hox-A2	hoxa2b	-3.30023
Homeobox protein Hox-C5a	hoxc5a	-3.19352
Connective tissue growth factor	ctgfa	6.61638
Epidermal growth factor-like protein 7	egfl7	2.52872
Vascular endothelial growth factor Ab	vegfab	5.06343
Differentiation, salmon
Angiopoietin (RNase 2)	rnasel3	-30.7706
H2.0-like homeobox protein	hlx1	2.31395
Homeobox protein HoxB6aa	hoxb6a	-2
Stress, cod
Heat shock cognate 70	mcm5	6.70883
Heat shock factor binding protein 1	hsbp1	3.03759
Heat shock protein 9	hspa9	2.24269
Heat shock protein beta-11	hspb11	3.46821
Heat shock protein, alpha-crystallin-related, 1	hspb1	3.57095
Heat shock protein, alpha-crystallin-related, b6	hspb6	2.33019
Heat shock protein, alpha-crystallin-related, b7	hspb7	9.44164
Glutathione S-transferase omega-2	gsto1	-2.43004
Oxidation resistance protein 1	oxr1	-2.61653
Peroxiredoxin 1	prdx2	-3.37738
Peroxiredoxin 2	prdx2	-3.1646
Peroxiredoxin 6	prdx6	-3.1812
Phospholipid hydroperoxide glutathione peroxidase	gpx4b	-2.85027
Superoxide dismutase [Cu-Zn]	sod1	-2.36952
Thioredoxin-related transmembrane protein 2b	tmx2b	-2.57186
Jun C	jun	2.5433
Jun B proto-oncogene like	junbb	2.6096
Stress, salmon
Heat shock 70 kDa protein	hsp70l	-4.69289
Heat shock protein 30	hspb11	-6.74776
60 kDa heat shock protein, mitochondrial	hspd1	-4.42166
Thioredoxin-dependent peroxide reductase		-2.30286
Jun B2	jun	-3.19145
Jun B3	jun	-3.81964
Jun C	jun	-4.30426
Jun B1	junba	-7.06929
Immediate early response 2-2		-3.17524
Growth arrest and DNA-damage-inducible protein gamma	gadd45g	-5.87886
Lipid and steroid metabnlism, cod
Fatty acid binding protein 2	fabp2	35.9508
Fatty acid binding protein 10a	fabp10a	17.483
Fatty acid-binding protein 1b1	fabp1b.1	7.6704
Fatty acid binding protein 7, brain, a	fabp3	4.97683
Acyl-CoA synthetase bubblegum family member 2	acsbg2	4.39218
Carnitine O-acetyltransferase b	CH211-163B2.5	3.12256
Ceramide synthase 2a	cers2b	2.67886
Very long-chain specific acyl-CoA dehydrogenase	acadvl	2.62889
Acyl-CoA dehydrogenase family member 9		2.39891
Phospholipase C, gamma 1	plcg1	2.30629
Methylcrotonoyl-Coenzyme A carboxylase 2	DKEY-57M14.1	2.1926
Phosphatidylinositol-specific phospholipase C		-2.14027
Phospholipase C, delta 1b	plcd3a	-3.44966
Very-long-chain (3R)-3-hydroxyacyl dehydratase 1		-4.07474
Acyl-CoA synthetase family member 2	acsf2	-6.756
Cytochrome P450, 17A1	cyp17a2	7.00962
Hydroxysteroid dehydrogenase-like protein 2	hsdl2	2.30931
Cytochrome P450, 46A2	cyp46a1	2.02617
Cytochrome P450, 27A7	cyp27a7	-2.08585
Oxysterol binding protein-like 10	osbpl10	-2.36457
3-oxo-5-alpha-steroid 4-dehydrogenase 1	srd5a1	-2.5925
Sterol-C5-desaturase	sc5dl	-6.37325
Cholesteryl ester transfer protein_ plasma	cetp	-11.6808
Lipid and steroid metabnlism, salmon
Cytochrome P450, 24A1	cyp27c1	2.19026
Arylacetamide deacetylase	BX000999.4	2.09964
Monoacylglycerol O-acyltransferase 2	mogat3a	3.16253
Fatty acid-binding protein, brain	fabp11a	2.7026
Adipophilin	ADFP	2.56971
Lipid phosphate phosphohydrolase 1		2.31162
Cytochrome P450 1B1	cyp1c1	3.10947
Cholesteryl ester transfer protein	pltp	2.65093
3-oxo-5-alpha-steroid 4-dehydrogenase 2	srd5a2a	2.60393
Very long-chain acyl-CoA synthetase		2.12151
Chromosome maintenance, DNA and RNA metabolism, cod
Histone H2A	phc2b	-3.70935
Histone-lysine N-methyltransferase SETD1B-A	setd1bb	-2.75234
Histone H4		-2.71258
Histone H2A		-2.67982
Histone H4		-2.30771
DNA-directed RNA polymerase I subunit RPA43	twistnb	-2.79172
DNA polymerase epsilon subunit 2	pole2	-2.53248
DNA ligase		-2.39835
DNA-directed RNA polymerase III subunit RPC7-like	polr3glb	-2.12872
DNA-directed RNA polymerases, subunit RPABC2	polr2f	-2.11037
Poly(A) polymerase gamma	papolg	-8.09473
RNA-binding protein 20	rbm20	-7.13689
Poly(A)-binding protein cytoplasmic 1	pabpc1l	-3.71513
Poly A binding protein, cytoplasmic 1 a	pabpc4	-3.36461
RNA binding protein, fox-1 homolog (C. elegans) 1	rbfox1l	-2.96722
Transcription factor BTF3 homolog 4	btf3l4	-2.45376
Transcription factor A, mitochondrial	tfam	-2.25831
Transcription elongation factor B polypeptide 3		-2.22725
Transcription initiation factor TFIID subunit 9		-2.21819
Transcription elongation factor B polypeptide 1		-2.01156
Mitochondria, nucleotide metabolism, protein biosynthesis, cod
Mitochondrial carrier: glutamate		-10.3266
Mitochondrial carrier; adenine nucleotide translocator	slc25a4	-4.98126
Adenylate kinase 2, mitochondrial	ak2	-3.88345
Glutamyl-tRNA(Gln) amidotransferase	pet112	-3.80995
Cytochrome c oxidase subunit IV isoform 1	cox4i1	-3.72159
Cytochrome c, somatic b	cyc	3.73425
Mitochondrial calcium uniporter regulator 1		4.46557
Riboflavin transporter member 3-B	slc52a3b	4.88257
Mitochondrial carrier: adenine nucleotide translocator	slc25a5	10.6253
Adenylate kinase isoenzyme 1		-7.62969
Adenosine monophosphate deaminase 3a	ampd1	-4.53356
Nucleoside diphosphate kinase	nme1	-3.13635
Ribonuclease P protein subunit p29	pop4	-2.68765
Nucleoside diphosphate kinase 6	nme6	-2.48585
Translation initiation factor eIF-2B subunit epsilon	eif2b5	-4.71644
60S ribosomal protein L18	rpl18	-4.52203
Ribosomal protein S27, isoform 2	RPS27L	-3.54634
60S ribosome subunit biogenesis protein NIP7 homolog	nip7	-3.09794
Ribosomal protein S24	RPS24	-2.61884
Eukaryotic translation initiation factor 3 subunit L	eif3l	-2.56699

## Sheet: version2
Gene	Symbol	Log2-ER		SE
Muscle-specific, cod
Actin alpha cardiac muscle 1a	actc1a	-2.02872	±	0.251424
Actin, alpha 1a, skeletal muscle	ACTB	1.08388	±	0.239973
Alpha-tropomyosin	tpm3	6.78019	±	0.092592
Alpha-tropomyosin	tpm1	-2.38281	±	0.396167
cardiac muscle myosin heavy chain 6 alpha	myhz	-4.31669	±	0.431379
Cardiomyopathy associated 1	xirp1	1.30353	±	0.175791
Cardiomyopathy-associated protein 5	cmya5	-2.30343	±	0.172292
Fast muscle troponin I	tnni	5.01185	±	0.0838407
Fast muscle troponin I	tnni	-3.57174	±	0.334645
fast skeletal myosin heavy chain	myhc4	3.42918	±	0.134219
Myocilin	myoc	2.06192	±	0.288332
Myoferlin	myof	1.09659	±	0.134579
Myosin light polypeptide 2 regulatory slow	myl10	5.0599	±	0.143685
Myosin binding protein C, cardiac	mybpc3	4.29704	±	0.0923533
Myosin binding protein C, cardiac	mybpc2b	-1.47363	±	0.305695
Myosin IC	myo1c	1.41344	±	0.101
Myosin light chain, fast skeletal muscle b	mylpfb	1.98053	±	0.175974
Myosin light chain, fast skeletal muscle b	mylpfa	-3.23961	±	0.440941
Myosin, heavy chain 10, non-muscle	myh11a	1.5104	±	0.180081
Myosin, heavy chain b	myhb	4.95859	±	0.137033
Myosin, heavy chain b	myhb	-3.61736	±	0.41806
Myosin, light chain 9b, regulatory	myl9b	1.58122	±	0.182511
Myotrophin	mtpn	-1.05236	±	0.141666
Myozenin 1a	myoz1a	-2.2717	±	0.27815
Myozenin 2a	myoz2b	1.52237	±	0.13364
Parvalbumin 2	pvalb2	-3.64528	±	0.175545
Titin a	ttna	3.00996	±	0.189727
Titin a	ttna	-1.53893	±	0.159752
Titin b	ttna	2.63904	±	0.194867
Titin b	ttnb	-1.91682	±	0.211899
Titin-like	ttnb	-1.73513	±	0.123397
Troponin C type 1a (slow)	tnnc1a	3.88597	±	0.0998405
Troponin C type 1a (slow)	tnnc1a	-2.1917	±	0.210943
Troponin I, skeletal, slow a		4.03772	±	0.0933246
Troponin I, skeletal, slow a	tnni2a.4	-2.52604	±	0.304727
Troponin T2d, cardiac	tnnt1	4.94774	±	0.163269
Troponin T2d, cardiac	TNNT3	-2.58089	±	0.279548
Muscle-specific, salmon
Sarcoendoplasmic reticulum calcium ATPase	atp2a1	-1.2794	±	0.110906
Myosin binding protein H	mybpc2a	-2.22581	±	0.494445
Myosin-binding protein C	mybpc2a	-4.19259	±	0.982741
Titin		3.31154	±	0.618404
Cardiomyopathy associated 1	xirp1	-2.50497	±	0.406433
Immune, cod
Amyloid beta A4 protein	appa	1.00979	±	0.209981
CD276 antigen		-1.27001	±	0.218181
NF-kappa-B inhibitor epsilon	nfkbie	-2.44311	±	0.277011
TNFR superfamily member 5	cd40	-1.23442	±	0.173682
Gig2-like 5		-1.11079	±	0.142803
Arachidonate 12-lipoxygenase	alox12	1.50989	±	0.171277
Arachidonate 5-lipoxygenase	alox5	-1.39396	±	0.219036
Granzyme		-1.27882	±	0.119814
Lysozyme g-like protein 2		-2.35327	±	0.347092
Interleukin 12 receptor beta 2.b	il12rb2l	1.38662	±	0.127859
Interleukin-6 receptor subunit alpha		1.14846	±	0.0777562
Cytokine-like protein 1	CYTL1	1.93323	±	0.21701
Complement component C3-1		2.12368	±	0.136672
Leukocyte cell-derived chemotaxin 2	lect2l	1.47479	±	0.315268
Chemokine (C-X-C motif) ligand 12a	cxcl12a	1.91462	±	0.249126
Chemokine CXCL-C1c		1.19489	±	0.154764
MHC class Ia antigen		1.53947	±	0.243749
Natterin-like protein		-1.11012	±	0.276282
Immune, salmon
Toxin-1	si:ch211-242f23.3	-3.42429	±	0.326251
Amyloid beta A4	usp7	-5.29638	±	0.334936
Leukocyte cell-derived chemotaxin 2-1	BX005069.2	-2.67321	±	0.259762
Extracellular, cod
Collagen type I alpha 3	col1a1b	1.81518	±	0.406699
Collagen type II, alpha-1a	COL2A1	2.70005	±	0.37283
Collagen, type XIV, alpha 1a	COL12A1	1.18883	±	0.149992
Collagen type IV collagen alpha 6 chain	col4a6	-1.28743	±	0.221264
Ictacalcin	icn	-1.69877	±	0.408753
Thrombospondin 4b	thbs4b	2.07199	±	0.248929
Thrombospondin-3	thbs4a	1.60631	±	0.285866
Tissue factor pathway inhibitor 2	tfpi2	1.50933	±	0.234252
Von Willebrand factor	vwf	1.6228	±	0.161393
Monocarboxylate transporter 5	slc16a4	1.54494	±	0.259322
Sodium bicarbonate cotransporter 5	slc4a5	1.41153	±	0.1368
Extracellular, salmon
Collagen, type X, alpha 1	col10a1	5.5047	±	0.35002
Collagen XV alpha 1 chain	COL15A1	2.16919	±	0.211324
Collagen a1(I)	col1a1a	1.54121	±	0.131941
Collagen type I alpha 2 chain	col1a2	1.42936	±	0.128552
Lumican	lum	2.07265	±	0.168408
Periostin	postnb	1.04039	±	0.152628
72 kDa type IV collagenase	mmp2	1.62391	±	0.130999
Procollagen C-endopeptidase enhancer 1	si:ch211-237l4.5	1.01639	±	0.163052
Albumin	alb1	-4.64182	±	0.457606
Antithrombin	antithrombin	-1.24819	±	0.295547
Apolipoprotein A-I-1	apoa1a	-2.89561	±	0.273578
Apolipoprotein A-II	apoa2	-4.93992	±	0.283766
Apolipoprotein C-I	apoc1l	-2.58102	±	0.275586
Apolipoprotein E	apoeb	-1.28364	±	0.24138
Beta-2-glycoprotein 1	APOH	-1.649	±	0.23097
Gastrotropin	fabp10a	-5.02792	±	0.390223
Type-4 ice-structuring protein LS-12		-2.57726	±	0.252966
Differentiation, cod
Musculoskeletal embryonic nuclear protein 1	mustn1	2.11439	±	0.112522
Homeo box A10b	hoxa10b	1.15807	±	0.191939
Homeobox protein Hox-A2	hoxa2b	-1.72257	±	0.41144
Homeobox protein Hox-C5a	hoxc5a	-1.67515	±	0.21097
Connective tissue growth factor	ctgfa	2.72604	±	0.18027
Epidermal growth factor-like protein 7	egfl7	1.33841	±	0.140331
Vascular endothelial growth factor Ab	vegfab	2.34011	±	0.316001
Differentiation, salmon
Angiopoietin (RNase 2)	rnasel3	-4.94348	±	0.399692
H2.0-like homeobox protein	hlx1	1.21036	±	0.115869
Stress, cod
Heat shock cognate 70	mcm5	2.74606	±	0.503142
Heat shock factor binding protein 1	hsbp1	1.60292	±	0.0736865
Heat shock protein 9	hspa9	1.16523	±	0.239041
Heat shock protein beta-11	hspb11	1.79419	±	0.214855
Heat shock protein, alpha-crystallin-related, 1	hspb1	1.83631	±	0.199358
Heat shock protein, alpha-crystallin-related, b6	hspb6	1.22045	±	0.34858
Heat shock protein, alpha-crystallin-related, b7	hspb7	3.23904	±	0.130374
Glutathione S-transferase omega-2	gsto1	-1.28098	±	0.202563
Oxidation resistance protein 1	oxr1	-1.38766	±	0.249123
Peroxiredoxin 1	prdx2	-1.7559	±	0.121346
Peroxiredoxin 2	prdx2	-1.66202	±	0.103665
Peroxiredoxin 6	prdx6	-1.66957	±	0.16527
Phospholipid hydroperoxide glutathione peroxidase	gpx4b	-1.5111	±	0.188965
Superoxide dismutase [Cu-Zn]	sod1	-1.24459	±	0.0355458
Thioredoxin-related transmembrane protein 2b	tmx2b	-1.36281	±	0.117636
Jun C	jun	1.3467	±	0.208853
Jun B proto-oncogene like	junbb	1.38383	±	0.250022
Stress, salmon
Heat shock 70 kDa protein	hsp70l	-2.23048	±	0.321007
Heat shock protein 30	hspb11	-2.75441	±	0.451749
60 kDa heat shock protein, mitochondrial	hspd1	-2.14459	±	0.456379
Thioredoxin-dependent peroxide reductase		-1.20343	±	0.289589
Jun B2	jun	-1.67421	±	0.1379
Jun B3	jun	-1.93344	±	0.257799
Jun C	jun	-2.10576	±	0.112093
Jun B1	junba	-2.82156	±	0.21681
Immediate early response 2-2		-1.66687	±	0.399747
Growth arrest and DNA-damage-inducible protein gamma	gadd45g	-2.55554	±	0.168177
Lipid and steroid metabnlism, cod
Fatty acid binding protein 2	fabp2	5.16795	±	0.237905
Fatty acid binding protein 10a	fabp10a	4.12788	±	0.262483
Fatty acid-binding protein 1b1	fabp1b.1	2.9393	±	0.353732
Fatty acid binding protein 7, brain, a	fabp3	2.31523	±	0.504806
Acyl-CoA synthetase bubblegum family member 2	acsbg2	2.13494	±	0.110331
Carnitine O-acetyltransferase b	CH211-163B2.5	1.64273	±	0.0633076
Ceramide synthase 2a	cers2b	1.42162	±	0.153272
Very long-chain specific acyl-CoA dehydrogenase	acadvl	1.39445	±	0.200899
Acyl-CoA dehydrogenase family member 9		1.26238	±	0.195232
Phospholipase C, gamma 1	plcg1	1.20557	±	0.100097
Methylcrotonoyl-Coenzyme A carboxylase 2	DKEY-57M14.1	1.13264	±	0.238023
Phosphatidylinositol-specific phospholipase C		-1.09779	±	0.09275
Phospholipase C, delta 1b	plcd3a	-1.78645	±	0.166711
Very-long-chain (3R)-3-hydroxyacyl dehydratase 1		-2.02671	±	0.174874
Acyl-CoA synthetase family member 2	acsf2	-2.75617	±	0.467947
Cytochrome P450, 17A1	cyp17a2	2.80934	±	0.156635
Hydroxysteroid dehydrogenase-like protein 2	hsdl2	1.20746	±	0.208671
Cytochrome P450, 46A2	cyp46a1	1.01876	±	0.196543
Cytochrome P450, 27A7	cyp27a7	-1.06064	±	0.23997
Oxysterol binding protein-like 10	osbpl10	-1.24158	±	0.0944237
3-oxo-5-alpha-steroid 4-dehydrogenase 1	srd5a1	-1.37434	±	0.140136
Sterol-C5-desaturase	sc5dl	-2.67203	±	0.261449
Cholesteryl ester transfer protein_ plasma	cetp	-3.54606	±	0.30987
Salmon
Cytochrome P450, 24A1	cyp27c1	1.1311	±	0.156085
Arylacetamide deacetylase	BX000999.4	1.07014	±	0.222199
Monoacylglycerol O-acyltransferase 2	mogat3a	1.66108	±	0.281274
Fatty acid-binding protein, brain	fabp11a	1.43435	±	0.120304
Adipophilin	ADFP	1.36161	±	0.260575
Lipid phosphate phosphohydrolase 1		1.20891	±	0.14225
Cytochrome P450 1B1	cyp1c1	1.63667	±	0.183088
Cholesteryl ester transfer protein	pltp	1.4065	±	0.202243
3-oxo-5-alpha-steroid 4-dehydrogenase 2	srd5a2a	1.38069	±	0.140151
Very long-chain acyl-CoA synthetase		1.08509	±	0.115876
Chromosome maintenance, DNA and RNA metabolism, cod
Histone H2A	phc2b	-1.89117	±	0.545202
Histone-lysine N-methyltransferase SETD1B-A	setd1bb	-1.46066	±	0.408594
Histone H4		-1.43967	±	0.153704
Histone H2A		-1.42213	±	0.118416
Histone H4		-1.20646	±	0.0995574
DNA-directed RNA polymerase I subunit RPA43	twistnb	-1.48115	±	0.475303
DNA polymerase epsilon subunit 2	pole2	-1.34055	±	0.246005
DNA ligase		-1.26204	±	0.345822
DNA-directed RNA polymerase III subunit RPC7-like	polr3glb	-1.08999	±	0.0663205
DNA-directed RNA polymerases, subunit RPABC2	polr2f	-1.0775	±	0.0921995
Poly(A) polymerase gamma	papolg	-3.01698	±	0.351419
RNA-binding protein 20	rbm20	-2.83529	±	0.287493
Poly(A)-binding protein cytoplasmic 1	pabpc1l	-1.89341	±	0.183552
Poly A binding protein, cytoplasmic 1 a	pabpc4	-1.75044	±	0.209121
RNA binding protein, fox-1 homolog (C. elegans) 1	rbfox1l	-1.56911	±	0.194004
Transcription factor BTF3 homolog 4	btf3l4	-1.29263	±	0.106851
Transcription factor A, mitochondrial	tfam	-1.17525	±	0.17041
Transcription elongation factor B polypeptide 3		-1.15526	±	0.107665
Transcription initiation factor TFIID subunit 9		-1.14939	±	0.22896
Transcription elongation factor B polypeptide 1		-1.00832	±	0.0714467
Mitochondria, nucleotide metabolism, protein biosynthesis
Mitochondrial carrier: glutamate		-3.36829	±	0.18686
Mitochondrial carrier; adenine nucleotide translocator	slc25a4	-2.31651	±	0.469888
Adenylate kinase 2, mitochondrial	ak2	-1.95734	±	0.139415
Glutamyl-tRNA(Gln) amidotransferase	pet112	-1.92977	±	0.226451
Cytochrome c oxidase subunit IV isoform 1	cox4i1	-1.89592	±	0.217154
Cytochrome c, somatic b	cyc	1.82825	±	0.194786
Mitochondrial calcium uniporter regulator 1		2.15884	±	0.26141
Riboflavin transporter member 3-B	slc52a3b	2.28764	±	0.204878
Mitochondrial carrier: adenine nucleotide translocator	slc25a5	3.40944	±	0.125358
Adenylate kinase isoenzyme 1		-2.93162	±	0.250728
Adenosine monophosphate deaminase 3a	ampd1	-2.18065	±	0.218837
Nucleoside diphosphate kinase	nme1	-1.64909	±	0.0709201
Ribonuclease P protein subunit p29	pop4	-1.42634	±	0.341849
Nucleoside diphosphate kinase 6	nme6	-1.31374	±	0.191551
Translation initiation factor eIF-2B subunit epsilon	eif2b5	-2.2377	±	0.153987
60S ribosomal protein L18	rpl18	-2.17697	±	0.135015
Ribosomal protein S27, isoform 2	RPS27L	-1.82633	±	0.216592
60S ribosome subunit biogenesis protein NIP7 homolog	nip7	-1.63131	±	0.23808
Ribosomal protein S24	RPS24	-1.38893	±	0.136037
Eukaryotic translation initiation factor 3 subunit L	eif3l	-1.36008	±	0.147017
